# Supplementary material for: Effects of Aerobic-Resistance Training and Nutritional Intervention on Adiponectin, Interleukin-6, and hs-CRP Concentrations in Men with Abdominal Obesity—A Randomized Controlled Trial
Source: Int J Mol Sci. 2025 Sep 28;26(19):9500. doi: 10.3390/ijms26199500 (PMC12525041; doi:10.3390/ijms26199500)
Supplement: Supplementary file 1 [file ijms-26-09500-s001.zip]

Archive with 1 entries (1 files):
- ijms-3837217-supplementary.pdf
